# Supplementary material for: A systematic evaluation of the quality of meta-analyses in the critical care literature
Source: Crit Care. 2005 Sep 9;9(5):R575–82. doi: 10.1186/cc3803 (PMC1297628; doi:10.1186/cc3803)
Supplement: Additional File 4 — Spreadsheet (xls) listing the quality assessment results for each individual meta-analysis included in this study. [file cc3803-S4.xls]

## Sheet: Sheet1
Author	Year	Title	Question 1	Question 2	Question 3	Question 4	Question 5	Question 6	Question 7	Question 8	Question 9	Question 10
Al-Omran, M.	2004	Enteral versus parenteral nutrition for acute pancreatitis	3	2	3	2	3	3	3	2	3	4
Alderson, P.	2002	Human albumin solution for resuscitation and volume expansion in critically ill patients.[see comment][update of Cochrane Database Syst Rev. 2000;(2):CD001208; PMID: 10796756]	3	3	3	2	1	2	3	2	3	4
Alderson, P.	2000	Corticosteroids for acute traumatic brain injury	3	2	3	2	3	3	3	2	3	4
Alderson, P.	2000	Colloids versus crystalloids for fluid resuscitation in critically ill patients	3	2	3	2	3	3	3	3	2	4
Alejandria, M. M.	2004	Intravenous immunoglobulin for treating sepsis and septic shock	3	2	3	2	3	3	3	3	3	5
Annane, D.	2004	Corticosteroids for treating severe sepsis and septic shock	3	3	3	3	3	3	3	3	3	7
Ariano, R. E.	1994	Comparison of sedative recovery time after midazolam versus diazepam administration	3	1	2	1	1	1	3	3	2	1
Attia, J.	2001	Deep vein thrombosis and its prevention in critically ill adults	3	2	3	3	3	3	3	3	3	5
Banares, R.	2002	Endoscopic treatment versus endoscopic plus pharmacologic treatment for acute variceal bleeding: a meta-analysis	3	2	3	2	3	3	3	3	3	4
Beale, R. J.	1999	Immunonutrition in the critically ill: a systematic review of clinical outcome	3	1	2	1	2	2	3	2	1	2
Biondi-Zoccai, G. G. L.	2003	Is vasopressin superior to adrenaline or placebo in the management of cardiac arrest? A meta-analysis	3	1	3	1	1	1	3	2	2	2
Boeuf, B.	1998	Therapy of shock with naloxone: a meta-analysis	3	2	3	3	3	3	3	2	3	4
Boeuf, B.	2004	Naloxone for shock	3	2	3	3	3	3	3	2	1	3
Boyd, O.	1999	Peri-operative cardiovascular optimization	1	1	1	1	1	1	1	2	1	1
Boyd, O.	2003	Optimisation of oxygenation and tissue perfusion in surgical patients	1	1	2	1	1	1	1	1	1	1
Braunschweig, C. L.	2001	Enteral compared with parenteral nutrition: A meta-analysis	2	1	2	1	3	3	3	2	3	3
Bunn, F.	2003	Colloid solutions for fluid resuscitation	3	3	3	3	3	2	3	3	3	5
Bunn, F.	2002	Hypertonic versus isotonic crystalloid for fluid resuscitation in critically ill patients	3	2	3	3	3	2	3	3	3	4
Burns, K. E. A.	2004	Noninvasive positive pressure ventilation as a weaning strategy for intubated adults with respiratory failure	3	3	3	2	3	3	3	3	3	5
Carless, P. A.	2004	Desmopressin for minimising perioperative allogeneic blood transfusion	3	2	3	3	3	3	3	3	3	6
Carson, J. L.	2002	Transfusion triggers: a systematic review of the literature	3	2	3	3	3	3	3	3	3	6
Carter, B. G.	2001	Review of the use of somatosensory evoked potentials in the prediction of outcome after severe brain injury	3	1	1	1	1	1	3	2	2	2
Choi, P.-L.	1999	Crystalloids vs. colloids in fluid resuscitation: A systematic review	3	1	3	3	3	3	3	3	3	4
Claassen, J.	2002	Treatment of refractory status epilepticus with pentobarbital, propofol, or midazolam: a systematic review	3	2	2	1	1	1	3	1	2	2
Cook, D.	1997	Central venous catheter replacement strategies: a systematic review of the literature	3	3	3	3	2	3	3	3	2	4
Cook, D. J.	1996	Stress ulcer prophylaxis in critically ill patients. Resolving discordant meta-analyses.[see comment]	3	3	3	3	3	3	3	3	3	7
Cook, D. J.	1994	Histamine-2-receptor antagonists and antacids in the critically ill population: stress ulceration versus nosocomial pneumonia	3	3	3	2	3	1	2	2	2	3
Corley, D. A.	2001	Octreotide for acute esophageal variceal bleeding: a meta-analysis	3	2	3	2	3	2	3	3	2	3
Cronin, L.	1995	Corticosteroid treatment for sepsis: a critical appraisal and meta-analysis of the literature	3	2	3	3	3	3	3	3	3	6
Curley, M. A.	1999	Prone positioning of patients with acute respiratory distress syndrome: a systematic review	3	1	3	2	2	1	1	2	2	2
D'Amico, G.	2002	Emergency sclerotherapy versus medical interventions for bleeding oesophageal varices in cirrhotic patients	3	2	3	3	3	3	3	3	2	4
D'Amico, G.	2003	Emergency sclerotherapy versus vasoactive drugs for variceal bleeding in cirrhosis: a Cochrane meta-analysis	3	3	2	2	3	3	3	2	2	3
D'Amico, R.	1998	Effectiveness of antibiotic prophylaxis in critically ill adult patients: systematic review of randomised controlled trials.[see comment]	3	2	2	1	3	1	3	2	2	3
De Franchis, R.	1994	Treatment of bleeding oesophageal varices: a meta-analysis	1	1	1	1	1	1	2	2	2	1
de Jaeger, A.	1999	Protected specimen brush or bronchoalveolar lavage to diagnose bacterial nosocomial pneumonia in ventilated adults: a meta-analysis	3	2	3	2	3	3	3	2	2	3
Dickinson, K.	2000	Medical anti-shock trousers (pneumatic anti-shock garments) for circulatory support in patients with trauma	3	2	3	3	3	2	1	2	2	3
Duley, L.	2004	Magnesium sulphate versus phenytoin for eclampsia	3	2	3	2	3	3	3	3	3	4
Duley, L.	2000	Drugs for rapid treatment of very high blood pressure during pregnancy.[update in Cochrane Database Syst Rev. 2002;(4):CD001449; PMID: 12519557]	3	2	3	3	3	3	3	3	3	5
Ebell, M. H.	1998	Survival after in-hospital cardiopulmonary resuscitation. A meta-analysis	3	1	2	1	1	1	3	2	2	2
Eichacker, P. Q.	2002	Meta-analysis of acute lung injury and acute respiratory distress syndrome trials testing low tidal volumes	3	1	1	1	1	1	1	2	2	2
Eisele, B.	1998	Antithrombin III in patients with severe sepsis. A randomized, placeho-controlled, double-blind multicenter trial plus a meta-analysis on all randomized, placebo-controlled, double-blind trials with antithrombin III in severe sepsis	3	1	3	1	1	1	2	2	2	2
Faddy, S. C.	2003	Biphasic and monophasic shocks for transthoracic defibrillation: A meta analysis of randomised controlled trials	3	2	1	1	3	3	3	2	2	3
Fernandes, H. M.	2000	Surgery in intracerebral hemorrhage. The uncertainty continues	3	2	1	1	1	1	3	2	2	2
Freeman, B. D.	2000	A meta-analysis of prospective trials comparing percutaneous and surgical tracheostomy in critically ill patients.[see comment]	3	2	3	2	1	1	3	2	2	3
Gadkary, C. A.	2004	Therapeutic hypothermia for head injury	3	3	3	3	3	2	3	3	3	6
Goulis, J.	1999	Role of vasoactive drugs in the treatment of bleeding oesophageal varices	1	1	1	1	1	1	3	2	2	2
Hawkes, C. A.	2003	Early extubation for adult cardiac surgical patients	3	2	2	2	3	2	3	2	2	2
Henderson, W. R.	2003	Hypothermia in the management of traumatic brain injury. A systematic review and meta-analysis	3	2	3	2	1	1	3	3	2	3
Heyland, D. K.	1994	Selective decontamination of the digestive tract. An overview	3	2	3	3	3	3	3	3	2	5
Heyland, D. K.	1996	Maximizing oxygen delivery in critically ill patients: a methodologic appraisal of the evidence.[see comment]	3	1	3	1	3	3	3	2	3	3
Heyland, D. K.	2002	Optimizing the benefits and minimizing the risks of enteral nutrition in the critically ill: role of small bowel feeding.[see comment]	3	2	3	2	2	2	3	3	3	3
Heyland, D. K.	1998	Total parenteral nutrition in the critically III patient: A meta- analysis	3	1	3	2	3	3	3	3	3	3
Heyland, D. K.	2001	Should immunonutrition become routine in critically III patients? A systematic review of the evidence	3	3	3	2	2	2	3	3	3	3
Heys, S. D.	1999	Enteral nutritional supplementation with key nutrients in patients with critical illness and cancer: a meta-analysis of randomized controlled clinical trials	3	1	1	1	3	1	3	2	1	2
Hill, S. R.	2004	Transfusion thresholds and other strategies for guiding allogeneic red blood cell transfusion	3	2	3	3	3	2	3	3	3	4
Ho, A.-H.	2003	Heliox vs air-oxygen mixtures for the treatment of patients with acute asthma: A systematic overview	3	2	3	1	3	2	3	2	3	3
Hughes, R. A. C.	2004	Corticosteroids for Guillain-Barre syndrome	3	1	3	2	3	2	3	2	1	2
Hurley, J. C.	1994	Concordance of endotoxemia with gram-negative bacteremia in patients with gram-negative sepsis: a meta-analysis
Hurley, J. C.	1995	Prophylaxis with enteral antibiotics in ventilated patients: Selective decontamination or selective cross-infection?	3	1	1	1	1	1	3	2	2	1
Imperiale, T. F.	1995	A meta-analysis of somatostatin versus vasopressin in the management of acute esophageal variceal hemorrhage	3	2	3	2	3	2	3	3	3	3
Ioannou, G.	2003	Terlipressin for acute esophageal variceal hemorrhage	3	3	3	2	3	3	3	3	3	4
Ioannou, G. N.	2003	Systematic review: terlipressin in acute oesophageal variceal haemorrhage	3	3	3	3	3	3	3	3	1	4
Ivanov, R.	2000	The incidence of major morbidity in critically ill patients managed with pulmonary artery catheters: a meta-analysis.[see comment]	3	1	1	1	3	2	3	3	3	2
Ivanov, R. I.	1997	Pulmonary artery catheterization: a narrative and systematic critique of randomized controlled trials and recommendations for the future	3	1	1	1	3	2	3	3	3	2
Keenan, S. P.	2002	Use of ultrasound to place central lines	3	1	3	2	3	3	3	3	3	3
Keenan, S. P.	1997	Effect of noninvasive positive pressure ventilation on mortality in patients admitted with acute respiratory failure: a meta-analysis	3	1	3	3	3	3	3	3	3	3
Keenan, S. P.	2003	Which Patients with Acute Exacerbation of Chronic Obstructive Pulmonary Disease Benefit from Noninvasive Positive-Pressure Ventilation? A Systematic Review of the Literature	3	3	3	2	2	2	3	2	3	3
Kellum, J. A.	2002	Continuous versus intermittent renal replacement therapy: a meta-analysis	3	2	1	1	3	3	3	3	3	3
Kellum, J. A.	2001	Use of dopamine in acute renal failure: a meta-analysis	3	1	3	2	1	1	3	2	2	2
Kern, J. W.	2002	Meta-analysis of hemodynamic optimization in high-risk patients	3	1	3	2	3	2	3	2	2	2
Klerk, C. P.	2003	Thrombosis prophylaxis in patient populations with a central venous catheter: a systematic review.[see comment]	3	2	3	2	3	1	3	2	2	2
Kollef, M. H.	1994	The role of selective digestive tract decontamination on mortality and respiratory tract infections. A meta-analysis	2	1	3	2	2	2	2	2	2	2
Krafft, P.	1996	The acute respiratory distress syndrome: definitions, severity and clinical outcome. An analysis of 101 clinical investigations	3	2	3	2	1	1	3	2	2	2
Kwan, I.	2003	Timing and volume of fluid administration for patients with bleeding	3	2	3	3	3	2	1	2	2	3
Langham, J.	2004	Calcium channel blockers for acute traumatic brain injury	3	2	3	3	3	2	3	2	2	3
Lefering, R.	1995	Steroid controversy in sepsis and septic shock: a meta-analysis	3	1	3	1	1	1	3	2	1	1
Li, J.	2001	Capnography alone is imperfect for endotracheal tube placement confirmation during emergency intubation	3	2	3	1	1	1	3	2	2	2
Liberati, A.	2000	Antibiotic prophylaxis in intensive care units: meta-analyses versus clinical practice	3	2	3	2	3	2	3	2	2	3
Liberati, A.	2004	Antibiotic prophylaxis to reduce respiratory tract infections and mortality in adults receiving intensive care	3	2	3	2	2	2	3	2	2	3
Lightowler, J. V.	2003	Non-invasive positive pressure ventilation to treat respiratory failure resulting from exacerbations of chronic obstructive pulmonary disease: Cochrane systematic review and meta-analysis	3	1	3	2	3	2	3	3	3	2
Lysakowski, C.	2001	Transcranial Doppler versus angiography in patients with vasospasm due to a ruptured cerebral aneurysm: A systematic review	3	2	1	1	3	2	3	3	3	3
Magarey, J. M.	2001	Propofol or midazolam--which is best for the sedation of adult ventilated patients in intensive care units? A systematic review	3	3	3	2	2	1	3	2	2	2
Marik, P. E.	2002	Low-dose dopamine: a systematic review	3	2	3	1	1	1	3	2	2	2
Marik, P. E.	2001	Early enteral nutrition in acutely ill patients: a systematic review.[see comment][erratum appears in Crit Care Med 2002 Mar;30(3):725]	3	2	3	3	1	1	3	3	2	3
Marik, P. E.	2003	Gastric versus post-pyloric feeding: a systematic review	3	2	3	3	1	1	3	3	3	3
Markovitz, B. P.	2004	Corticosteroids for the prevention and treatment of post-extubation stridor in neonates, children and adults	3	2	3	2	3	2	3	3	2	3
Mauer, D. K.	1999	Effect of active compression-decompression resuscitation (ACD-CPR) on survival: a combined analysis using individual patient data	3	1	3	1	1	1	3	3	3	1
McIntyre, L. A.	2003	Prolonged therapeutic hypothermia after traumatic brain injury in adults: a systematic review	3	3	3	2	3	2	3	3	3	4
Meade, M.	2001	Predicting success in weaning from mechanical ventilation	3	2	3	3	3	2	3	2	3	3
Meade, M.	2001	Trials comparing alternative weaning modes and discontinuation assessments	3	2	3	3	3	3	3	3	3	5
Meade, M. O.	2001	Trials comparing early vs late extubation following cardiovascular surgery	3	2	3	2	3	3	3	3	3	4
Meade, M. O.	2001	Trials of corticosteroids to prevent postextubation airway complications	3	2	3	2	3	3	3	3	3	4
Messori, A.	2000	Bleeding and pneumonia in intensive care patients given ranitidine and sucralfate for prevention of stress ulcer: meta-analysis of randomised controlled trials.[see comment]	3	1	1	1	3	3	3	3	1	2
Montejo, J. C.	2003	Immunonutrition in the intensive care unit. A systematic review and consensus statement	3	2	3	2	3	1	3	3	2	2
Nathens, A. B.	1999	Selective decontamination of the digestive tract in surgical patients: a systematic review of the evidence.[see comment]	3	2	1	1	3	1	3	2	2	2
Novak, F.	2002	Glutamine supplementation in serious illness: a systematic review of the evidence.[see comment]	3	3	3	2	3	3	3	3	2	4
Pang, D.	1998	The effect of positive pressure airway support on mortality and the need for intubation in cardiogenic pulmonary edema: a systematic review	3	2	3	2	2	2	3	3	2	3
Parameswaran, K.	2000	Addition of intravenous aminophylline to beta2-agonists in adults with acute asthma	3	1	3	3	3	3	3	3	2	3
Pascher, A.	2002	Extracorporeal liver perfusion as hepatic assist in acute liver failure: A review of world experience	2	1	1	1	1	1	1	1	2	1
Peter, J. V.	2002	Noninvasive ventilation in acute respiratory failure - A meta-analysis update	3	2	3	2	3	3	3	3	3	3
Petrucci, N.	2004	Ventilation with lower tidal volumes versus traditional tidal volumes in adults for acute lung injury and acute respiratory distress syndrome	3	3	3	2	3	3	3	3	3	5
Platell, C.	2001	A meta-analysis of peritoneal lavage for acute pancreatitis	3	1	3	1	1	1	3	3	2	1
Pronovost, P. J.	2002	Physician staffing patterns and clinical outcomes in critically III patients: A systematic review	3	3	3	3	3	3	3	2	3	5
Ram, F. S.	2004	Non-invasive positive pressure ventilation for treatment of respiratory failure due to exacerbations of chronic obstructive pulmonary disease	3	3	3	2	3	2	3	3	1	3
Ram, F. S. F.	2003	Green light for first-line intervention: Respiratory failure due to exacerbations of chronic obstructive pulmonary disease successfully treated using non-invasive positive pressure ventilation	3	1	3	2	3	1	3	3	2	2
Randolph, A. G.	1998	Benefit of heparin in peripheral venous and arterial catheters: systematic review and meta-analysis of randomised controlled trials	3	3	3	2	1	1	3	3	3	3
Randolph, A. G.	1998	Tunneling short-term central venous catheters to prevent catheter-related infection: a meta-analysis of randomized, controlled trials.[see comment]	3	2	3	2	3	3	3	3	3	4
Randolph, A. G.	1996	Ultrasound guidance for placement of central venous catheters: a meta-analysis of the literature	3	2	3	2	3	3	3	3	3	4
Raphael, J. C.	2004	Plasma exchange for Guillain-Barre syndrome	3	2	3	3	3	3	3	3	3	6
Roberts, I.	2004	Barbiturates for acute traumatic brain injury	3	2	3	2	3	2	1	1	1	2
Roberts, I.	1998	Human albumin administration in critically ill patients: Systematic review of randomised controlled trials	3	3	1	1	3	2	3	2	2	2
Roberts, I.	1998	Absence of evidence for the effectiveness of five interventions routinely used in the intensive care management of severe head injury: a systematic review.[see comment]	3	2	3	2	3	2	3	3	3	3
Roberts, I.	2004	Mannitol for acute traumatic brain injury	3	2	3	2	1	2	3	2	2	2
Rodrigo, G.	2004	Heliox for nonintubated acute asthma patients	3	3	3	3	3	2	3	3	3	6
Rosenberg, A. L.	2000	Patients readmitted to ICUs: A systematic review of risk factors and outcomes	3	2	1	1	3	3	1	1	2	2
Ruesch, S.	2002	Complications of central venous catheters: internal jugular versus subclavian access--a systematic review	3	2	3	3	2	1	3	2	2	2
Scheer, B.	2002	Clinical review: complications and risk factors of peripheral arterial catheters used for haemodynamic monitoring in anaesthesia and intensive care medicine	3	2	3	2	1	1	1	1	2	2
Schierhout, G.	1998	Fluid resuscitation with colloid or crystalloid solutions in critically ill patients: a systematic review of randomised trials.[see comment]	3	2	2	2	3	2	3	3	2	3
Schierhout, G.	2000	Hyperventilation therapy for acute traumatic brain injury	3	2	3	2	3	2	1	2	3	2
Silance, P. G.	1994	Oxygen extraction in patients with sepsis and heart failure: Another look at clinical studies	3	1	2	1	1	1	2	2	2	1
Silva, C. C.	2002	Metoclopramide for migration of naso-enteral tube	3	3	3	3	3	3	3	3	2	6
Sokol, J.	2003	Inhaled nitric oxide for acute hypoxemic respiratory failure in children and adults.[update of Cochrane Database Syst Rev. 2000;(4):CD002787; PMID: 11034763]	3	2	3	2	3	2	3	3	2	3
Sokol, J.	2003	Inhaled nitric oxide for acute hypoxic respiratory failure in children and adults: a meta-analysis	3	2	2	2	3	3	3	3	2	3
Steltzer, H.	1994	The relationship between oxygen delivery and uptake in the critically ill: is there a critical or optimal therapeutic value? A meta-analysis	2	2	3	2	1	1	3	2	3	2
Thackray, S.	2002	The effectiveness and relative effectiveness of intravenous inotropic drugs acting through the adrenergic pathway in patients with heart failure-a meta-regression analysis	3	2	2	2	3	3	3	3	2	3
Tonelli, M.	2002	Acute renal failure in the intensive care unit: a systematic review of the impact of dialytic modality on mortality and renal recovery.[see comment]	3	2	2	2	3	1	3	3	2	3
Travers, A. H.	2002	The effectiveness of IV beta-agonists in treating patients with acute asthma in the emergency department: a meta-analysis.[see comment]	3	2	3	3	3	2	3	3	2	3
Treggiari, M. M.	2003	Systematic review of the prevention of delayed ischemic neurological deficits with hypertension, hypervolemia, and hemodilution therapy following subarachnoid hemorrhage	3	2	3	3	3	3	3	3	3	6
Upchurch, G. R., Jr.	1995	Efficacy of subcutaneous heparin in prevention of venous thromboembolic events in trauma patients	1	2	1	1	1	1	3	1	2	1
van de Beek, D.	2004	Corticosteroids in acute bacterial meningitis	3	3	3	3	3	3	3	3	3	7
Vandycke, C.	2000	High dose versus standard dose epinephrine in cardiac arrest - a meta-analysis	3	1	1	2	1	1	2	2	2	1
Villatoro, E.	2004	Antibiotic therapy for prophylaxis against infection of pancreatic necrosis in acute pancreatitis	3	3	3	3	3	3	3	3	2	6
Vincent, J. L.	2003	Hypoalbuminemia in acute illness: is there a rationale for intervention? A meta-analysis of cohort studies and controlled trials	3	3	3	2	3	2	3	2	2	3
Wade, C.	1997	Efficacy of hypertonic saline dextran (HSD) in patients with traumatic hypotension: meta-analysis of individual patient data	3	2	3	2	1	1	3	2	2	2
Wade, C. E.	1997	Efficacy of hypertonic 7.5% saline and 6% dextran-70 in treating trauma: A meta-analysis of controlled clinical studies	2	2	3	2	1	1	3	2	2	2
Walder, B.	2001	A lack of evidence of superiority of propofol versus midazolam for sedation in mechanically ventilated critically III patients: A qualitative and quantitative systematic review	3	2	2	2	2	2	3	2	2	2
Walder, B.	2002	Prevention of bloodstream infections with central venous catheters treated with anti-infective agents depends on catheter type and insertion time: evidence from a meta-analysis	3	2	3	2	3	2	3	3	3	3
Wijeysundera, D. N.	2003	Calcium antagonists reduce cardiovascular complications after cardiac surgery: A meta-analysis	3	2	3	2	3	2	3	3	2	3
Yanagawa, T.	2002	Nutritional support for head-injured patients	3	2	3	2	3	2	3	3	2	3
